# Supplementary material for: Effect of Ballroom Dancing on the Physical, Psychological, and Mental Well-Being of Oncological Patients: A Pilot Study
Source: Int J Environ Res Public Health. 2025 Mar 21;22(4):470. doi: 10.3390/ijerph22040470 (PMC12026759; doi:10.3390/ijerph22040470)
Supplement: Supplementary file 1 [file ijerph-22-00470-s001.zip]

Archive with 1 entries (1 files):
- ijerph-3375494-supplementary.pdf
